# Supplementary material for: CINV1 and CINV2 are required for increased tolerance to diverse stresses after ethylene-pretreatment of germinating seeds
Source: PLoS One. 2025 Jul 15;20(7):e0328236. doi: 10.1371/journal.pone.0328236 (PMC12262900; doi:10.1371/journal.pone.0328236)
Supplement: S1 Data — (XLSX) [file pone.0328236.s003.xlsx]

## Sheet: Figure 1 Cold stress
% seedlings continue growing Day 7	Control		Cold stress (0 degrees) 24 hr
Wildtype	no ethylene	ethylene pretreated	no ethylene	ethylene pretreated
1	100	100	55.14	100
2	100	100	55.78	100
3	100	100	56.5	100
cinv1;cinv2
1	100	100	69.7626	76.8254
2	100	100	66.9674	75.558
3	100	100	68.5678	77.89

## Sheet: Figure 1 Flg22
% seedlings continue growing Day 7	Mock		flg22
Wildtype	no ethylene	ethylene pretreated	no ethylene	ethylene pretreated
1	100	100	21.1324	86
2	100	100	20.569	85.239
3	100	100	23.7659	83.768
cinv1;cinv2
1	100	100	17.0454	36.3636
2	100	100	16.7896	35.7894
3	100	100	17.7894	36.6498

## Sheet: Figure 1 Freezing
% survival Day 2	Control		Freezing stress (dark) -20 degrees
wildtype	no ethylene	ethylene pretreated	no ethylene	ethylene pretreated
	100	100	37.5	12.5
	100	100	25	36.3636
	100	100	15.3846	8.33333

## Sheet: Figure 1 Heat - dark
% survival Day 3	Control		Heat stress
wildtype	no ethylene	ethylene pretreated	no ethylene	ethylene pretreated
	100	100	41.6667	90.547
	100	100	40.5698	92.58
	100	100	43.037	91.368
cinv1;cinv2
	100	100	52.7778	66.6667
	100	100	53.789	62.459
	100	100	55.89	63.2

## Sheet: Figure 1 Heat - light
% survival Day 1	Control		Heat stress
wildtype	no ethylene	ethylene pretreated	no ethylene	ethylene pretreated
	100	100	51.478	88.589
	100	100	52.975	87.6964
	100	100	45.6743	88.564
cinv1;cinv2
	100	100	43.987	47.893
	100	100	41.785	43.986
	100	100	45.5632	44.6782

## Sheet: Figure 1 Hypoxia
% survival Day 3	Normoxia		Hypoxia
wildtype	no ethylene	ethylene pretreated	no ethylene	ethylene pretreated
	100	100	48.4737	85.9649
	100	100	45.67	83.789
	100	100	47.5	86.58
cinv1;cinv2
	100	100	38.4615	43.4783
	100	100	36.89	41.84
	100	100	35.5	44.387

## Sheet: Figure 1 Salt
% survival Day 3	Control		Salt stress
wildtype	no ethylene	ethylene pretreated	no ethylene	ethylene pretreated
	100	100	36.3636	80.3704
	100	100	32.89	82.76
	100	100	33.56	85.559
cinv1;cinv2
	100	100	44.8485	52.7778
	100	100	45.78	51.25
	100	100	44.5	54.789

## Sheet: Figure 1 Copper 50uM
% survival Day 7	Control		Copper stress
wildtype	no ethylene	ethylene pretreated	no ethylene	ethylene pretreated
	100	100	5.35714	100
	100	100	4.78	100
	100	100	5.56	100
cinv1;cinv2
	100	100	39.5	25
	100	100	38.569	26.59
	100	100	37.658	25.78

## Sheet: Figure 2
		no ethylene			ethylene pretreated
day 5	No heat	100	100	100	100	100	100
day 5	Heat	41.6667	40.5698	43.037	90.547	92.58	91.368
day 9	No heat	100	100	100	100	100	100
day 9	Heat	65	53	20	75	95	95

## Sheet: Figure 3 Heat-dark 0.2% Sucrose
% survival Day 3 0.2% sucrose	Control		Heat stress (dark)
wildtype	no ethylene	ethylene pretreated	no ethylene	ethylene pretreated
	100	100	56.75	74.1589
	100	100	57.55	68.95
	100	100	52.35	70.78
cinv1;cinv2
	100	100	55.55	60.9
	100	100	50	66.5433
	100	100	44.45	55.89

[truncated: 3 more sheets: Figure 3 Hypoxia 0.2% Sucrose, Figure 4, Figure 5]
